# Supplementary material for: Deciphering the neuroprotective mechanisms of RACK1 in cerebral ischemia‐reperfusion injury: Pioneering insights into mitochondrial autophagy and the PINK1/Parkin axis
Source: CNS Neurosci Ther. 2024 Aug 4;30(8):e14836. doi: 10.1111/cns.14836 (PMC11298203; doi:10.1111/cns.14836)
Supplement: Supplementary file 1 — Figure S1. [file CNS-30-e14836-s001.zip]

Archive with 6 entries (6 files):
- cns14836-sup-0001-FiguresS1-S6/cns14836-sup-0001-Figure_S1.eps
- cns14836-sup-0001-FiguresS1-S6/cns14836-sup-0002-Figure_S2.eps
- cns14836-sup-0001-FiguresS1-S6/cns14836-sup-0003-Figure_S3.eps
- cns14836-sup-0001-FiguresS1-S6/cns14836-sup-0004-Figure_S4.eps
- cns14836-sup-0001-FiguresS1-S6/cns14836-sup-0005-Figure_S5.eps
- cns14836-sup-0001-FiguresS1-S6/cns14836-sup-0006-Figure_S6.eps
